# Supplementary material for: Analysis of the Anticipatory Behavior Formation Mechanism Induced by Methamphetamine Using a Single Hair
Source: Cells. 2023 Feb 17;12(4):654. doi: 10.3390/cells12040654 (PMC9954696; doi:10.3390/cells12040654)
Supplement: Supplementary file 1 [file cells-12-00654-s001.zip]

Archive with 1 entries (1 files):
- cells-2002797-supplementary.pdf
